# Supplementary material for: EBV-miR-BART10-3p facilitates epithelial-mesenchymal transition and promotes metastasis of nasopharyngeal carcinoma by targeting BTRC
Source: Oncotarget. 2015 Oct 19;6(39):41766–82. doi: 10.18632/oncotarget.6155 (PMC4747187; doi:10.18632/oncotarget.6155)
Supplement: Supplementary file 1 [file oncotarget-06-41766-s001.xls]

## Sheet: 第一批 共5盒 每个6片 冰箱
编号	姓名	年龄	性别	病理号	吸烟指数	放疗方式	同期化疗	分期	T	N	M	结局	无病生存期(Month)	切片盒号	片数
6	赵响亮	28	1	246713	104	1	1	T3N3M0	3	3	0	2	16	5-1	6
9	张贻生	40	1	247794	200	1	0	T3N0M0	3	0	0	1	11	5-1	6
11	刘利民	58	2	248133	0	1	1	T4N2M0	4	2	0	2	17	5-1	6
21	廖常军	47	1	249575	0	1	1	T3N3M0	3	3	0	2	10	5-1	6
46	尹跃兵	53	1	253347	0	1	0	T2N0M0	2	0	0	0	42	5-1	6
47	肖友德	45	1	253924	0	1	0	T2N2M0	2	2	0	1	10	5-1	6
50	丁建华	40	1	254363	280	2	1	T2N2M0	2	2	0	0	41	5-1	6
55	邓友平	47	1	256643	0	1	1	T3N2M0	3	2	0	2	16	5-1	6
59	王志平	47	1	258124	600	1	0	T2N1M0	2	1	0	1	8	5-1	6
62	江三开	39	1	258599	400	1	1	T2N2M0	2	2	0	0	39	5-1	6
70	翟千林	50	1	260519	600	2	1	T3N0M0	3	0	0	1	19	5-1	6
71	田建良	60	1	261048	700	1	1	T2N2M0	2	2	0	2	10	5-1	6
79	欧日成	53	1	261985	0	1	1	T2N2M0	2	2	0	0	36	5-1	6
35	舒政廉	68	1	251585	2000	1	0	T3N0M0	3	0	0	1	10	5-1	6
49	欧阳爱花	40	2	254288	0	1	0	T3N1M0	3	1	0	2	29	可能是254288
1	朱建山	52	1	233653	400	1	0	T3N0M0	3	0	0	1	13	5-2	6
13	欧阳振兴	72	1	248554	0	2	1	T2N1M0	2	1	0	0	46	5-2	6
16	李金文	46	1	248946	300	1	0	T3N2M0	3	2	0	0	46	5-2	6
22	邓其玉	29	2	249737	0	1	0	T2N1M0	2	1	0	0	45	5-2	6
25	何细雄	47	1	250029	0	2	0	T4N0M0	4	0	0	0	44	5-2	6
29	贺华斌	46	1	250927	30	1	1	T2N2M0	2	2	0	1	20	5-2	6
32	尹青珍	40	2	251482	0	1	0	T2N2M0	2	2	0	1	14	5-2	6
39	唐田生	49	1	252443	600	1	0	T3N1M0	3	1	0	1	13	5-2	6
44	邱新忠	41	1	252894	400	1	0	T3N2M0	3	2	0	0	42	5-2	6
45	王勇成	41	1	253186	40	1	1	T2N2M0	2	2	0	0	42	5-2	6
48	王永河	52	1	254002	0	1	0	T2N0M0	2	0	0	0	41	5-2	6
51	陈列基	45	1	254978	400	1	1	T2N3M0	2	3	0	0	41	5-2	6
61	胡光旋	30	1	258412	0	1	1	T2N2M0	2	2	0	0	39	5-2	6
67	夏延行	35	1	259763	200	1	1	T2N2M0	2	2	0	0	36	5-2	6
73	李书云	48	2	261122	0	1	0	T2N2M0	2	2	0	2	14	5-2	6
74	尹学文	46	1	261534	200	1	1	T1N2M0	1	2	0	2	21	5-2	6
2	蒋子安	55	1	236045	800	1	0	T2N1M0	2	1	0	1	16	5-3	6
3	陈政南	40	1	238168	400	1	0	T3N1M0	3	1	0	2	11	5-3	6
4	余惠艳	61	2	242716	0	1	1	T3N1M0	3	1	0	2	10	5-3	6
20	陈文君	38	1	249325	0	1	1	T2N2M0	2	2	0	1	20	5-3	6
26	叶玮源	23	2	250249	0	1	1	T2N2M0	2	2	0	0	44	5-3	6
28	蒋祥胜	51	1	250842	0	1	0	T2N2M0	2	2	0	0	44	5-3	6
43	曾先彦	35	1	252746	200	1	1	T3N2M1骨	3	2	0	1	12	5-3	6
52	单水贵	54	1	255552	0	1	1	T4N1M0	4	1	0	1	35	5-3	6
56	蔡民贤	53	1	257074	600	1	0	T4N1M0	3	1	0	2	38	5-3	6
57	朱宗秀	40	2	257348	0	1	1	T2N3M0	2	3	0	0	40	5-3	6
60	曾七兰	54	1	258173	0	1	1	T2N2M0	2	2	0	1	29	5-3	6
68	邹业军	50	1	259764	0	2	0	T1N1M0	1	1	0	0	38	5-3	6
83	朱志荣	41	1	264098	400	2	3	T2N3M0	2	3	0	0	38	5-3	6
15	曾兵莲	55	2	248891	0	1	0	T2N0M0	2	0	0	0	46	5-3/5-4	6
10	董冬梅	57	2	248001	0	1	1	T2N3M0	2	3	0	1	10	5-4	6
17	李梅芝	36	2	249059	0	1	0	T3N0M0	3	0	0	0	46	5-4	6
18	何小连	65	1	249142	800	1	1	T4N2M0	4	2	0	2	11	5-4	6
27	张安贵	58	1	250350	600	1	0	T2N1M0	2	1	0	2	22	5-4	6
30	张云良	43	1	251123	600	1	0	T2N2M0	2	2	0	0	43	5-4	6
40	唐术林	55	1	252520	1200	2	0	T2N1M0	2	1	0	2	12	5-4	6
41	贺仙山	38	1	252666	0	1	1	T4N0M0	4	0	0	0	42	5-4	6
42	宋武定	46	1	252668	0	1	0	T2N1M0	2	1	0	0	42	5-4	6
53	刘智勇	36	1	255701	360	2	1	T2N2M0	2	2	0	2	5	5-4	6
65	刘志明	37	1	259550	105	1	1	T4N2M0	4	0	0	2	25	5-4	6
69	孙小平	47	1	260123	1200	1	1	T2N3M0	2	3	0	0	38	5-4	6
76	张石丰	47	1	261727	300	2	1	T2N2M0	2	2	0	0	37	5-4	6
80	文玉香	55	2	262164	0	1	0	T2N0M0	2	0	0	0	36	5-4	6
81	蒋达斌	34	1	262473	200	1	1	T3N2M0	3	2	0	0	36	5-4	6
82	梁吕含	46	1	267406	200	2	1	T2N2M0	2	2	0	0	36	5-4	6
8	李金莲	43	2	247372	0	1	1	T3N1M0	3	1	0	2	16	5-5	6
19	舒艳萍	38	2	249208	0	1	1	T2N2M0	2	2	0	0	46	5-5	6
23	唐艳斌	22	1	249773	30	1	0	T4N1M0	4	1	0	2	13	5-5	6
31	刘根华	31	1	251316	0	1	0	T4N0M0	4	0	0	0	43	5-5	6
54	杨楚藩	45	1	255978	800	1	0	T4N1M0	4	1	0	2	6	5-5	6
63	谭章立	45	1	258905	0	1	1	T3N2M0	3	2	0	2	19	5-5	6
14	李芝菊	45	2	248586	0	1	0	T3N2M0	3	2	0	1	8	5-5	6
5	吴继尧	63	1	243354	800	1	1	T2N2M0	2	2	0	1	14
7	文新贵	58	1	247038	720	1	0	T3N1M0	3	1	0	2	15
12	兰光祥	69	1	248522	30	1	1	T2N3M0	2	3	0	0	46
24	崔忠秀	49	2	249994	0	1	0	T3N2M0	3	2	0	1	25
33	李春林	52	1	251543	600	1	1	T3N2M0	3	2	0	0	43
34	阳国华	34	1	251547	0	1	0	T2N2M0	2	2	0	0	43
36	王光辉	47	1	251637	0	1	0	T3N0M0	3	0	0	1	8
37	张乙生	54	1	252278	100	1	1	T2N2M0	2	2	0	2	13
38	杨志勇	52	1	252337	100	1	1	T3N1M0	3	1	0	0	43
58	杨森	28	1	257559	0	1	1	T2N2M0	2	2	0	2	19
64	苏利	36	2	259431	0	1	0	T2N1M0	2	1	0	1	33
66	陈道明	44	1	259558	300	1	1	T3N0M0	3	0	0	0	36
72	蒋小多	36	2	261049	0	1	0	T2N1M0	2	1	0	1	10
75	唐飞跃	39	1	261688	200	1	0	T2N0M0	2	0	0	1	24
77	聂芳林	37	1	261775	0	1	1	T2N0M0	2	0	0	0	36
78	吴海波	43	1	261935	600	1	1	T4N2M0	3	2	0	1	14

## Sheet: sheet 1
Supplemental Table S1. Clinicopathological data on 106 paraffin-embedded NPC biopsies and EBV-miR-BART10-3p and βTRCP expression level of these samples measured by ISH or IHC
Patient No.	Gender (M= Male F= Female)	Age at Diagnosis	T stage	N stage	M stage	Clinic stages	WHO histological diagnosis	BART10 expression level	βTRCP expression level	Over-all survival (OS) status (0=alive, 1=death)	OS time (Months)	Relapse position	Relapse-free survival (RFS) status (0=No relapse, 1=relapse)	RFS time (Months)
Pat 001	M	60	1	1	0	II	WHOII	high	high	1	21	In situ relapse	1	9
Pat 002	M	37	1	1	0	II	WHOII	high	high	1	47	Metastasis	1	28
Pat 003	M	68	1	1	0	II	WHOII	high	high	0	77		0	77
Pat 004	M	44	2	0	0	II	WHOII	high	high	0	102	Metastasis	1	17
Pat 005	F	41	2	1	0	II	WHOII	high	high	0	81	In situ relapse	1	36
Pat 006	M	54	2	1	0	II	WHOII	high	high	0	73	Metastasis	1	65
Pat 007	M	36	2	1	0	II	WHOII	high	high	0	98	In situ relapse	1	65
Pat 008	M	59	2	1	0	II	WHOII	high	high	1	60	In situ relapse	1	39
Pat 009	M	42	1	2	0	III	WHOII	high	high	0	94	Metastasis	1	10
Pat 010	M	51	2	1	0	III	WHOII	high	high	0	111	Metastasis	1	0.5
Pat 011	M	39	2	2	0	III	WHOII	high	high	0	78		0	78
Pat 012	F	36	2	2	0	III	WHOII	high	high	0	102	Metastasis	1	52
Pat 013	M	37	2	2	0	III	WHOII	high	high	1	77	Metastasis	1	38
Pat 014	M	59	2	2	0	III	WHOII	high	high	1	38	Metastasis	1	41
Pat 015	F	52	2	2	0	III	WHOII	high	high	1	71	Metastasis	1	50
Pat 016	M	66	2	2	0	III	WHOII	high	high	1	80	In situ relapse	1	40
Pat 017	M	52	2	2	0	III	WHOII	high	high	4	57	Metastasis	1	59
Pat 018	M	31	2	2	0	III	WHOII	high	high	0	111	In situ relapse	1	107
Pat 019	M	29	2	2	0	III	WHOII	high	high	0	105	Metastasis	1	84
Pat 020	F	35	2	2	0	III	WHOII	high	high	0	117	In situ relapse	1	99
Pat 021	M	32	2	2	0	III	WHOII	high	high	1	39	Metastasis	1	24
Pat 022	M	39	2	2	0	III	WHOII	high	high	1	56	Metastasis	1	30
Pat 023	M	58	3	0	0	III	WHOII	high	high	1	71	Metastasis	1	57
Pat 024	F	54	3	1	0	III	WHOII	high	high	1	75	Metastasis	1	36
Pat 025	M	61	3	2	0	III	WHOII	high	high	0	81		0	81
Pat 026	M	57	3	2	0	III	WHOII	high	high	0	63	Metastasis	1	23
Pat 027	M	52	3	2	0	III	WHOII	high	high	0	102	In situ relapse	1	11
Pat 028	M	49	3	2	0	III	WHOII	high	high	1	75	In situ relapse	1	42
Pat 029	M	39	2	3	0	IVa	WHOII	high	high	0	100	Metastasis	1	124
Pat 030	M	48	2	3	0	IVa	WHOII	high	high	1	9	Metastasis	1	2
Pat 031	M	56	2	3	0	IVa	WHOII	high	high	1	57	Metastasis	1	20
Pat 032	M	62	1	3	1	IVb	WHOII	high	high	1	12	Metastasis	1	7
Pat 033	F	41	NA	NA	NA	NA	WHOII	high	high	1	70	In situ relapse	1	32
Pat 034	M	55	NA	NA	NA	NA	WHOII	high	high	1	72	In situ relapse	1	63
Pat 035	M	50	2	0	0	II	WHOII	low	high	1	52	Metastasis	1	29
Pat 036	M	64	2	0	0	II	WHOII	low	high	0	72		0	72
Pat 037	M	52	2	1	0	II	WHOII	low	high	0	64		0	64
Pat 038	M	54	2	1	0	II	WHOII	low	high	1	17	Metastasis	1	10
Pat 039	F	42	2	1	0	II	WHOII	low	high	0	73	In situ relapse	1	41
Pat 040	M	35	2	1	0	II	WHOII	low	high	1	45	Metastasis	1	1
Pat 041	M	52	1	2	0	III	WHOII	low	high	0	79		0	79
Pat 042	M	68	2	1	0	III	WHOII	low	high	1	52	Metastasis	1	17
Pat 043	M	42	2	2	0	III	WHOII	low	high	0	71		0	71
Pat 044	M	41	2	2	0	III	WHOII	low	high	0	83		0	83
Pat 045	M	39	2	2	0	III	WHOII	low	high	0	87	Metastasis	1	78
Pat 046	M	42	2	2	0	III	WHOII	low	high	0	80	In situ relapse	1	68
Pat 047	M	48	2	2	0	III	WHOII	low	high	0	77		0	77
Pat 048	M	70	2	2	0	III	WHOII	low	high	0	66	Metastasis	1	37
Pat 049	M	37	2	2	0	III	WHOII	low	high	1	55	Metastasis	1	25
Pat 050	M	27	3	1	0	III	WHOII	low	high	1	8	Metastasis	1	2
Pat 051	F	50	3	2	0	III	WHOII	low	high	0	72	In situ relapse	1	37
Pat 052	M	35	3	2	0	III	WHOII	low	high	0	101	In situ relapse	1	31
Pat 053	M	42	2	3	0	IVa	WHOII	low	high	0	63		0	63
Pat 054	M	39	2	3	0	IVa	WHOII	low	high	1	71	In situ relapse	1	43
Pat 055	M	47	2	3	0	IVa	WHOII	low	high	1	48	Metastasis	1	12
Pat 056	M	47	4	2	0	IVa	WHOII	low	high	0	75	Metastasis	1	20
Pat 057	M	43	NA	NA	NA	NA	WHOII	low	high	0	64		0	64
Pat 058	M	45	NA	NA	NA	NA	WHOII	low	high	1	31	In situ relapse	1	34
Pat 059	M	43	1	0	0	I	WHOII	high	low	0	87	Metastasis	1	13
Pat 060	M	39	1	1	0	II	WHOII	high	low	1	36	Metastasis	1	31
Pat 061	F	33	2	0	0	II	WHOII	high	low	0	87	Metastasis	1	59
Pat 062	F	38	2	1	0	II	WHOII	high	low	1	43	Metastasis	1	24
Pat 063	M	40	2	1	0	II	WHOII	high	low	0	113	In situ relapse	1	105
Pat 064	M	36	3	1	0	II	WHOII	high	low	1	8	Metastasis	1	1
Pat 065	M	56	1	2	0	III	WHOII	high	low	0	69		0	69
Pat 066	M	53	1	2	0	III	WHOII	high	low	1	37	Metastasis	1	3
Pat 067	M	39	1	2	0	III	WHOII	high	low	1	38	Metastasis	1	12
Pat 068	F	44	2	2	0	III	WHOII	high	low	0	71		0	71
Pat 069	M	60	2	2	0	III	WHOII	high	low	1	17	Metastasis	1	9
Pat 070	M	45	2	2	0	III	WHOII	high	low	1	38	In situ relapse	1	29
Pat 071	M	58	2	2	0	III	WHOII	high	low	1	21	Metastasis	1	6
Pat 072	F	49	2	2	0	III	WHOII	high	low	1	31	Metastasis	1	19
Pat 073	M	35	2	2	0	III	WHOII	high	low	1	20	Metastasis	1	22
Pat 074	M	53	2	2	0	III	WHOII	high	low	1	35	Metastasis	1	23
Pat 075	M	31	2	2	0	III	WHOII	high	low	1	50	Metastasis	1	34
Pat 076	M	49	2	3	0	III	WHOII	high	low	1	21	Metastasis	1	3
Pat 077	M	49	3	0	0	III	WHOII	high	low	0	62	Metastasis	1	15
Pat 078	M	50	3	1	0	III	WHOII	high	low	1	66	In situ relapse	1	15
Pat 079	M	55	3	1	0	III	WHOII	high	low	1	31	Metastasis	1	10
Pat 080	M	40	3	1	0	III	WHOII	high	low	1	30	Metastasis	1	23
Pat 081	F	34	3	1	0	III	WHOII	high	low	1	48	Metastasis	1	31
Pat 082	F	56	3	1	0	III	WHOII	high	low	1	38	In situ relapse	1	18
Pat 083	M	23	3	2	0	III	WHOII	high	low	1	37	Metastasis	1	13
Pat 084	M	27	3	2	0	III	WHOII	high	low	1	10	Metastasis	1	2
Pat 085	M	51	1	3	0	IVa	WHOII	high	low	1	29	Metastasis	1	24
Pat 086	M	29	2	3	0	IVa	WHOII	high	low	1	70	Metastasis	1	17
Pat 087	M	48	3	3	0	IVa	WHOII	high	low	1	35	Metastasis	1	19
Pat 088	M	43	4	1	0	IVa	WHOII	high	low	1	51	Metastasis	1	22
Pat 089	M	24	4	2	0	IVa	WHOII	high	low	1	23	Metastasis	1	9
Pat 090	F	42	4	2	0	IVa	WHOII	high	low	0	102	Metastasis	1	41
Pat 091	M	44	NA	NA	NA	IVb	WHOII	high	low	1	7	Metastasis	1	24
Pat 092	M	54	2	1	1	II	WHOII	low	low	0	74		0	74
Pat 093	M	46	2	1	0	II	WHOII	low	low	0	106	In situ relapse	1	41
Pat 094	M	53	2	1	0	II	WHOII	low	low	1	71	In situ relapse	1	11
Pat 095	F	39	2	0	0	III	WHOII	low	low	0	65	In situ relapse	1	39
Pat 096	F	38	2	2	0	III	WHOII	low	low	0	78		0	78
Pat 097	M	41	2	2	0	III	WHOII	low	low	1	24	Metastasis	1	19
Pat 098	M	46	2	2	0	III	WHOII	low	low	0	81	In situ relapse	1	34
Pat 099	M	40	3	0	0	III	WHOII	low	low	1	68	In situ relapse	1	21
Pat 100	F	35	3	1	0	III	WHOII	low	low	0	75		0	75
Pat 101	M	63	3	1	0	III	WHOII	low	low	0	72		0	72
Pat 102	M	44	3	1	0	III	WHOII	low	low	1	42	Metastasis	1	23
Pat 103	F	43	3	2	0	III	WHOII	low	low	0	68	In situ relapse	1	12
Pat 104	M	39	3	2	0	III	WHOII	low	low	0	98	Metastasis	1	52
Pat 105	M	24	4	0	0	IVa	WHOII	low	low	0	70		0	70
Pat 106	M	49	NA	NA	NA	NA	WHOII	low	low	1	7	Metastasis	1	12
